# Supplementary material for: Tailoring Silicon Nitride Surface Chemistry for Facilitating Odontogenic Differentiation of Rat Dental Pulp Cells
Source: Int J Mol Sci. 2021 Dec 4;22(23):13130. doi: 10.3390/ijms222313130 (PMC8658470; doi:10.3390/ijms222313130)
Supplement: Supplementary file 1 [file ijms-22-13130-s001.zip]

Archive with 1 entries (1 files):
- ijms-1464544-supplementary.pdf
